# Supplementary material for: Decanoic acid modulates cerebral metabolism and attenuates ischemic injury in a mouse model
Source: Metab Brain Dis. 2026 Mar 28;41(1):68. doi: 10.1007/s11011-026-01832-w (PMC13033024; doi:10.1007/s11011-026-01832-w)
Supplement: Supplementary file 1 — Supplementary Material 1. [file 11011_2026_1832_MOESM1_ESM.csv]

Samples	Sham1	Sham2	Sham3	Sham4	Sham5	Sham6	MCAO1	MCAO2	MCAO3	MCAO4	MCAO5	MCAO6	DA250_1	DA250_2	DA250_3	DA250_4	DA250_5	DA250_6
label	Sham	Sham	Sham	Sham	Sham	Sham	MCAO	MCAO	MCAO	MCAO	MCAO	MCAO	DA250	DA250	DA250	DA250	DA250	DA250
(-)-Myrtenol	0.139594718	0.130283455	0.061375438	0.119550231	0.118815979	0.121018493	0.078413978	0.125018033	0.043323576	0.114168104	0.04462471	0.047776368	0.142489095	0.054969353	0.106777574	0.040131625	0.102810566	0.072968056
(1-Allylcyclopropyl)methanol	0.009205622	0.007654423	0.038097441	0.008463124	0.027300052	0.019568868	0.012873658	0.013316202	0.022678488	0.026592159	0	0.038900422	0.032222918	0.026177853	0.022240626	0.019353008	0.024260273	0
(1S)-(+)-Menthyl chloroformate	0.028001783	0	0.061836889	0.032474576	0.02854694	0	0.025068032	0.023332838	0.052411527	0	0.022573891	0	0.039635153	0	0	0	0.072441914	0
(2-Aziridinylethyl)amine	0.010258348	0.090099002	0	0	3.299667926	0	0	0	0	0.029608244	0	0	0.122258522	0	0	0	0.01894571	0
(E)-1,3-Butadien-1-ol	0	0	0	0	0	0	0.076123112	0	0.060657253	0.061751522	0	0	0.065354742	0	0	0.06925022	0	0.060569585
(E)-Hexadec-2-enal	0.043667404	0.040304472	0.023966533	0	0.063805233	0.084573266	0.041321434	0.028595919	0.093444563	0.008456619	0.044204774	0	0	0	0.010773915	0	0.066286357	0.031480726
(E)-Tetradec-2-enal	0.09336247	0.125820675	0.120161366	0.114583542	0.074047961	0.054822824	0.069641186	0.052853059	0.065449388	0.109092845	0.110004037	0.011655669	0.029179942	0.013311031	0.038433963	0.095863469	0.03616503	0.015836795
(E)-Tetradec-2-enal A	0.008964559	0	0	0.008320477	0.011042674	0.00811944	0	0.036939208	0	0	0	0.008458633	0.063725958	0.007667382	0.03661142	0	0.10758591	0
(E)-Tetradec-2-enal B	0.010173387	0	0	0.05322741	0.045238235	0.040898127	0	0.03347117	0	0	0	0.050142833	0.058562144	0.038868272	0.108097109	0	0.002715971	0
(R)-(-)-2-Amino-1-propanol	0	0	0	0	0	0	0	0	0.746728582	0	0	0	0	0	0	0	0	0
(Z)6-Pentadecen-1-ol	0	0.02270112	0.029816263	0	0.056853791	0.023072196	0.027348348	0.021193735	0.009314007	0.010677585	0	0.032863879	0.043535935	0.02872106	0.061255545	0.024244316	0.020867425	0.017801054
(Z)-Dodec-5-en-4-olide	0	0.021224516	0	0.01768227	0.014317343	0.016350329	0.048649365	0.028377705	0.012906352	0.052428308	0.008840789	0	0.026691573	0.028675237	0.011939734	0.023958968	0	0.014017128
.gamma.-Tetradecalactone	0	0.02120653	0	0.054182162	0.04935655	0	0.02655027	0.020570006	0.048369925	0	0.056079342	0.02305991	0	0	0.044003148	0	0.059270086	0.023721875
1,11-Dodecadiyne	0	0	0.018710032	0.016343329	0.013319907	0.01887447	0.006281551	0.010240124	0.017985269	0	0.028969211	0.011068295	0	0.024116291	0	0.026929304	0.01723714	0.010286728
1,19-Eicosadiene	0.017175766	0	0.035111755	0.022142146	0.039945151	0.00502938	0.001770983	0	0.042772707	0.021529128	0.03155746	0.004509118	0.018200022	0	0	0	0.021747723	0.029306699
1,2,4-Triazine-3,5(2H,4H)-dione	0.038326901	0.010048932	0.037476055	0.014523439	0.012605272	0.041664787	0.045450356	0	0.031628768	0	0.057787237	0.041481335	0.034501402	0.048452467	0.014756076	0.050814562	0.0202554	0.084587153
1,2-Benzenedicarboxylic acid, bis(2-methylpropyl) ester	0.127174563	0.139581541	0.142735998	0.162872186	0.130003423	0.147227537	0.090286019	0.138557212	0.124932687	0.14248818	0.123277284	0.119836323	0.144108808	0.04851145	0.121274137	0.126971804	0.098883944	0.062972882
1,2-Ethanediamine, N-ethyl-N'-methyl-	0.045450475	0	0	0	0	0	0.056468136	0	0.054427504	0.239190529	0	0	0.225898326	0	0.046903435	0.42804885	0	0
1,2-Propanediamine	0.370420659	0	0	0	0.384377903	0	0	0.011461755	0	0.64016856	0	0	0	0	0	0	0.591470643	0
1,3-Hexadien-5-yne	0.628844944	0	0.528770363	0	0.678706989	0.628733336	0.659402396	0	0.332573573	0	0.238754609	0	0.214650967	0.214716503	0.515928783	0.226069577	0	0
3-ethyl-2-methyl-1,3-Hexadiene	0.171290976	0.162049099	0.14410436	0.191957738	0.154481034	0.1366426	0.138971943	0.129189662	0.11883946	0.157879208	0.144369046	0.122691947	0.158492712	0.129131274	0.155806038	0.130857579	0.131906604	0.137960002
(Z)-3-ethyl-2-methyl-1,3-Hexadiene	0.06814744	0.114483582	0.091636496	0.058790858	0.083535884	0.036736124	0.047542794	0.038742758	0.090943803	0.041519184	0.096647117	0	0.017974882	0.060914218	0.031154289	0.022075799	0.026565562	0.023416678
1,4-Dioxane-2,6-dione	0.001669626	0	0	0.009461437	0	0	0	0	0	0	0	0	0	0	0	0	0	0
1,5-Hexadien-3-ol	0	0	0	0.265050047	0	0	0	0	0	0	0	0	0	0.229152149	0	0	0	0
1,5-Hexadien-3-yne	0	0.570140362	0	0.324288469	0	0	0	0.747500346	0.258505462	0	0.550729358	0	0.557025377	0	0	0	0	0.227813844
1,7-Hexadecadiene	0	0.035482665	0	0.018601061	0	0.015392932	0	0	0	0.042307565	0.022625253	0.019180365	0	0	0	0.04110564	0.038947692	0.019289296
11-Octadecenoic acid, methyl ester	0	0.014834284	0.021492113	0.021599979	0.040051169	0	0.017256924	0.017312747	0	0.020378208	0	0.022373807	0.017729425	0.042453047	0.012513939	0.021378305	0.02162374	0
13-Octadecenal, (Z)-	0.047517331	0.042919799	0.053311144	0.072790388	0.023024435	0.016235318	0.032369041	0.015772148	0.035423933	0.038765127	0.01918173	0	0.026563501	0.015222821	0.043799937	0.004950311	0	0.0043701
1-Butanamine, N-methyl-	0	0	0	0	0	0	0	0	0	0	0	0	0	0	1.015126599	0	0	0
1-Butanol	0.030257619	0.036135893	0.024774557	0.037106392	0.041956952	0.050524818	0.051703769	0.017468676	0.017494133	0.074053562	0.049284094	0.060241677	0.063994934	0.024145328	0.063765992	0.044829069	0.048334724	0.027310087
1-Butanol, 3-methyl-	0	0	0	0	0	0.020815503	0	0	0	0	0	0	0.031557879	0	0	0.039383473	0.625580497	0.145507348
1-Dodecanol	0.154227596	0.111661469	0.203423137	0.120790269	0.229651832	0.193450723	0.144622217	0.134309407	0.169754444	0.135391314	0.141091196	0.182250834	0.184689442	0.33145723	0.183140161	0.197686815	0.152107963	0.156424094
1-Dodecanol B	0	0.070175344	0	0.197966722	0	0	0	0	0	0	0.068302535	0	0	0.06076602	0	0	0.058554325	0.013680393
1-Heptanol	0	0.028115587	0.089759759	0	0.073653692	0	0	0.01984475	0.068660147	0.048704604	0	0	0.026440179	0.002397564	0	0	0.043980004	0
1-Heptene, 5-methyl-	0.015206443	0.006876205	0	0	0	0.009735184	0.036505127	0.0539105	0.025580352	0.028957103	0.009793749	0.010974169	0	0.00559716	0.006877115	0.018668646	0	0.024238283
1-Hexadecanol	0.07181419	0	0.087217629	0.119877995	0.094093034	0	0.09106462	0.091144067	0.105944643	0	0	0.087140862	0.097319395	0.086939155	0.102836016	0.033022752	0.100211414	0.116375662
1-Hexadecanol A	0.012092816	0.056386818	0.165785735	0.09714569	0.034454025	0.036737155	0.014800387	0.011458016	0	0.111512418	0.041173588	0.005856504	0.091322467	0.031374256	0.010768201	0.006598621	0	0.026481631
1-Hexadecanol B	0.032630184	0.208064034	0.015426925	0.043186349	0.15241013	0.167044861	0.018118356	0.023671823	0	0.092388737	0.085758285	0.022314905	0.034866937	0.15470949	0.090002538	0.026984021	0	0.205143209
1-Hexadecanol C	0.129617471	0.094455544	0	0	0.045596252	0	0.086458418	0.151378974	0	0.033641203	0	0.087743549	0.070205009	0	0.120278982	0.114991559	0	0.097873059
1-Hexadecanol D	0	0	0	0	0	0.099957691	0	0	0	0.08624024	0.031240771	0.005171238	0	0	0.004655691	0	0	0.043530647
1-Hexanol	0.061531975	0.057776599	0.088747812	0.024675092	0.068671294	0.045732028	0.033320396	0.039188476	0.028744394	0.04276421	0.072504763	0.063382054	0.016474243	0.073668711	0.012402587	0.060528526	0.05007494	0.089023236
1-Hexene, 3,4-dimethyl-	0	0.052619744	0	0	0.108233403	0	0	0	0	0	0	0	0	0	0.075611837	0	0.048886255	0
1H-Inden-1-one, 2,3-dihydro-	0.029434011	0.050361794	0.053300403	0.017169543	0.059052729	0.017068809	0.012676575	0.030413867	0.029643251	0.013383703	0.033583032	0.048021664	0.041380043	0.03053556	0.033548775	0.035313043	0.041373227	0.024741152
1-ethyl-1H-Pyrrole	0.01801339	0.030851042	0.029640873	0.016230091	0.005735297	0.008210574	0.036857038	0.035024988	0.036528511	0.030232477	0.01033331	0.031345417	0.023308551	0.005319184	0.017449158	0.014381741	0.004535501	0.022578777
1-methyl-1H-Pyrrole	0.083173369	0.08047822	0.06939512	0.074358123	0.06219661	0.068555908	0.077917649	0.071444899	0.064381706	0.067750851	0.068467396	0.068465427	0.069229051	0.055724788	0.047578691	0.062868764	0.060429437	0.059395261
1H-Pyrrole, 2-ethyl-4-methyl-	0.037351668	0.027413811	0.044197136	0.009481076	0.023793787	0.027619815	0.028864154	0.025359352	0.032821635	0.009126337	0.041429184	0.044490484	0.031738587	0.021854469	0.041340511	0.029715487	0.005122915	0.02345282
3-ethyl-1H-pyrrole	0.130882139	0.142650374	0.141814199	0.134842044	0.13204629	0.127106936	0.120571536	0.108606501	0.10062691	0.068142997	0.114981819	0.132297464	0.117960787	0.089694828	0.133605628	0.076879078	0.116310935	0.110750646
3-methyl-1H-pyrrole	0.008568739	0	0	0.033587682	0.009658419	0.005636049	0.058985961	0.040872608	0.006331457	0.01013431	0.023897107	0.006183694	0.051667209	0.014552683	0.044941928	0.132638631	0.022808846	0.100288119
1H-Pyrrole-2,5-dione, 3-ethyl-4-methyl-	0.019632744	0.014568436	0.014173092	0.027232965	0.011092191	0.030914617	0.021968478	0	0	0	0.042798395	0.017035712	0.00494222	0.038304307	0.023200859	0.02280483	0.009405653	0.049984773
1H-Pyrrole-2-carboxaldehyde, 1-methyl-	0.021152133	0.017438012	0.02893571	0.020667196	0.017791888	0.029260795	0.015750422	0.026640557	0.024372972	0.020753884	0.029435179	0.036758535	0.004878751	0.042622277	0.036539593	0.036161216	0.024611983	0.045209239
1-Methylbicyclo[2.2.1]hept-5-ene-2-carboxylic acid, 4,4-dimethyl-2-oxotetrahydrofuran-3-yl ester	0	0	0	0.064451486	0.059574786	0.010089118	0	0	0.049082612	0	0.125667142	0.062095283	0.056951475	0	0	0.137189176	0	0
1-Nonadecene	0.007587068	0	0.072967105	0.050543622	0.056339907	0	0	0	0	0	0.013634959	0	0	0.036188371	0	0	0.050325928	0.006450688
1-Octadecanol	0.031234182	0.038992969	0	0.044075248	0	0	0.047763576	0	0.030447102	0	0.043889625	0.071371444	0	0	0.042187693	0.046708635	0.039070447	0.050676748
1-Octanol	0.130670756	0.109587886	0.184973033	0.165925902	0.171938651	0.146993781	0.136318309	0.077925497	0.156465388	0.135315337	0.172350307	0.099733236	0.143289966	0.175513573	0.11054983	0.159805855	0.121465077	0.136710233
1-Octanol A	0	0.053645756	0	0	0	0	0	0.047793299	0	0	0	0.040946319	0	0	0.058883825	0	0.039419505	0
1-Octen-3-ol	0.654649781	0.807118977	0.843703012	1.15442159	0.803618293	0.700781218	0.653975152	0.419663799	0.625009797	0.428167472	0.677629152	0.642818468	0.444739916	0.631201246	0.747516177	0.663321841	0.408748935	0.559383911
1-Octen-3-ol A	0	0	0	0	0	0	0	0.371954703	0	0.390398991	0	0	0.442509131	0	0	0	0.429132978	0
1-Octen-3-ol B	0	0	0	0	0	0	0	0.224915957	0	0.234226139	0	0	0.24989513	0	0	0	0.264911718	0
1-Octen-3-one	0.412018744	0.480989235	0.440289258	0.507460631	0.383561728	0.373825078	0.41475484	0.469099745	0.384049191	0.401107694	0.461637638	0.479329486	0.438169753	0.435449961	0.452776753	0.450246312	0.404576635	0.416069379
1-Pentanol	0.507039837	0.535009055	0.529896554	0.538942155	0.528357268	0.460793331	0.485607556	0.445951496	0.471472937	0.505018263	0.494775433	0.501489251	0.516172775	0.317459715	0.512514387	0.453777221	0.440597389	0.442404001
1-Pentanol B	0	0	0	0	0	0	0	0	0	0	0	0	0	0.179985579	0	0	0	0
1-Penten-3-ol	0.559444905	0.380601515	0.749931671	0.212794815	0.680720207	0.570801338	0.518133492	0.195182558	0.53459917	0.376887154	0.664392228	0.399897646	0.180589796	0.43387459	0.659075381	0.60633997	0.289236648	0.605934878
1-Penten-3-ol, 4-methyl-	0	0.474431921	0	0	0	0	0	0	0	0	0	0	0	0.001699853	0	0	0	0
1-Penten-3-one	0.395429779	0.433524464	0.431212113	0.433328334	0.422528412	0.354665491	0.345168946	0.336317374	0.350364928	0.324806578	0.398995237	0.382429779	0.389302177	0.349140933	0.390483072	0.357880199	0.356618142	0.330824921
1-Propanol, 2-amino-, (S)-	0	0	0.479153784	0	0	0	0	0	0	0	0	0	0	0	0	0	0	0
1-Propen-2-ol, acetate	4.028242592	4.868848037	3.803276026	2.655890004	4.566401288	2.158447799	0	0	2.22068589	0	3.627803321	0	1.670312724	3.00695278	2.692539858	3.539049709	2.81272857	0
1-Tetradecanol	0.065157324	0.21838441	0.005989181	0.241279247	0.076070106	0.097138979	0.142885706	0.062629184	0	0.071965044	0	0.030107659	0.076098093	0.004332509	0.123885964	0.09130611	0	0.156978541
1-Tetradecanol A	0.062712334	0	0	0	0	0	0	0.102281872	0	0.020496814	0	0.036786945	0.056787213	0.004966185	0.068758352	0	0.072928037	0.006926244
1-Tetradecanol B	0.0695348	0	0	0	0	0.067200702	0.048428344	0.080306105	0	0.05787577	0	0.055840158	0.067391346	0.058014993	0.079017007	0	0.004671251	0.070455947
1-Tetradecanol C	0.099895096	0	0	0	0	0.024514194	0.062308195	0.036357495	0	0.056801693	0.091361155	0.054307785	0.004242637	0.011370374	0	0	0	0
1-Undecanol	0.021109068	0.020770752	0.012053625	0.068864881	0.015277782	0.018171104	0.026655992	0.021185019	0.023251128	0.010162172	0.014448563	0.017378451	0.025415817	0.088401975	0.029299674	0.010615583	0.021622872	0.051210157
2(3H)-Furanone, 5-dodecyldihydro-	0.033175515	0.063560733	0.032881427	0.029654233	0.036489207	0	0.028481863	0.025224384	0.028111579	0.03177766	0.066558664	0.030519507	0.025353988	0.033563198	0.035215022	0.032519447	0.070804549	0.057767837
2(3H)-Furanone, 5-dodecyldihydro- A	0.075340208	0.027725376	0.047989451	0.058050202	0.067238134	0.071507204	0.07201104	0.049163997	0.062605033	0.072333355	0.023851902	0.025875384	0.059777951	0.053466833	0.055360357	0.068445414	0.036690219	0.032480769
2(3H)-Furanone, 5-dodecyldihydro- B	0.06206279	0.02023108	0.051015099	0.03138744	0.060974882	0.067189727	0.038634611	0.05395999	0.069988893	0.066908636	0.020492188	0.064297257	0.069148947	0.038362012	0.027942439	0.057451203	0.034141282	0.027801093
2(3H)-Furanone, dihydro-5-tetradecyl-	0.052078312	0.025639675	0.045974282	0.051185349	0.032181562	0	0.044789057	0.040844316	0.050294612	0.030278475	0.061774919	0.056642608	0.056506748	0.087031076	0.058143799	0.027921136	0.068715734	0.052225955
2,2-Dimethylpropanoic acid, oct-3-en-2-yl ester	0.040850245	0.056414988	0.093317648	0	0.092748444	0.043328015	0	0	0.03367961	0	0.044463642	0.038347109	0	0.032691087	0	0.107744143	0	0.071930316
2,3-Butanedione	0	0.013478861	0	0.018843766	0	0	0.037443366	0	0	0	0	0.004917079	0	0	0	0	0.055068733	0.042253594
2,3-Diazabicyclo[2.2.1]hept-2-ene, 4-methyl-1-(pent-4-en-1-yl)-	0.023879898	0.019080467	0.021241032	0.008493985	0.011272595	0.015394733	0.013938874	0.008786336	0.020876191	0.022076761	0.008469551	0.008869127	0.029849347	0.020799811	0.0159229	0.007570309	0.008286717	0.021641954
2,3-Octanedione	0.037995786	0.03876023	0.024576545	0	0.025083987	0	0.046396353	0.009533013	0.013924576	0.016718958	0.025330754	0.005537998	0.008160015	0.029443176	0.014022383	0.018066978	0.008559693	0.03937969
2,4(1H,3H)-Pyrimidinedione, dihydro-	0	0.034100285	0.048986241	0.03551665	0	0	0	0	0	0	0.027736618	0	0.03259596	0.062826674	0.037031925	0.036698025	0	0
2,4-Decadienal, (E,E)-	0.090520596	0.052348358	0.123434772	0.159366675	0.1076464	0.086735488	0.059134195	0.108933991	0.074535934	0	0.087099658	0	0.041746405	0.142574356	0.049637036	0.137757498	0.060730712	0.243109167
2,4-Decadienal, (E,E)- B	0.043207944	0.116372562	0.049621371	0	0.05269467	0.049679076	0.078347974	0.051588994	0.049687506	0.13250993	0.043334961	0.135601682	0.083512452	0	0.090095592	0	0.0454422	0
2,4-Heptadienal, (E,E)-	0.160555771	0.126099919	0.206439675	0.215945312	0.134955409	0.066062269	0.144509356	0.137069069	0.12359709	0.133101399	0.160231749	0.183798163	0.149167691	0.151279008	0.193630101	0.155706842	0.148148022	0.192335255
2,4-Hexadiyne	0	0.276185915	0.261981066	0.245882939	0	0	0	0	0	0	0	0	0	0.238720493	0.245799592	0.150336017	0.514318903	0
2,4-Imidazolidinedione, 5-methyl-	0	0	0.035171299	0	0.077484603	0.049355773	0	0	0.033858793	0	0.034619668	0.03298972	0	0	0	0.072140921	0	0.162729658
2,4-Octadienal, (E,E)-	0.016078681	0.006662507	0	0.035115965	0.026422726	0	0.00944542	0.004327571	0.021182001	0.007536383	0.024371139	0	0.009694113	0.027818087	0.012949928	0	0	0.009832087
2,6-Dihydroxybenzoic acid, 3TMS derivative	0	0	0	0.009799977	0	0	0	0	0	0	0	0	0	0.317782222	0	0	0	0.033303436
2,6-Nonadienal, (E,Z)-	0.048393446	0.06706803	0.059508056	0.069342821	0.05557161	0.045927248	0.058284535	0.047409342	0.048428223	0.040514144	0.053045471	0.061474013	0.054469732	0.048114629	0.048667923	0.030340886	0.035441857	0.047882161
2,9-Dimethyl-5-decyne	0.021731321	0.034864148	0.04367878	0.055108284	0.037389824	0.011959499	0.032115268	0.026697374	0.028283403	0.029724992	0.008655028	0.019468278	0.030214633	0.021219559	0.034240448	0.0286859	0.032102569	0.053046133
2-Butanol, 3-chloro-, (R*,R*)-	0	0	0	0	0	0	0	0	0	0.497448318	0	0	0	0	0	0	0	0
2-Butanone	0.912769984	1.127707038	0.912850851	2.781183862	0.384958701	0.716443597	0.780876801	0.862120474	0.771197704	0.939578875	0.848754331	0.867606066	0.42970524	0.778065709	0.254955802	0.770878325	0.941645257	0.275652864
2-Butenal, 2-methyl-	0.03155934	0.042172847	0.042179861	0.024615732	0.026318597	0.023619764	0.039510354	0.068087568	0.042876073	0.051199455	0.040885745	0.011795237	0.029549375	0.053291836	0.062349232	0.038811106	0.030891141	0.05425837
2-Butenal, 3-methyl-	0.02549417	0.019403179	0.022545572	0.031641834	0.007009327	0.031348631	0.025342896	0.035821998	0.039030242	0.042297176	0.013974708	0.022890454	0.032085208	0.040569102	0.047306474	0.015975055	0.016844633	0.035734437
2-Pentyl-2-cyclopenten-1-one	0.025282954	0	0	0	0	0	0.02621697	0.024452772	0	0.019582176	0	0.01765061	0.043762813	0.034336558	0.081950699	0	0.068051521	0.024394624
2-Decanone	0.101853852	0.103071272	0.108730014	0.094759635	0.101922147	0.088573152	0.1103948	0.099270492	0.105259207	0.0950199	0.104976171	0.095625832	0.106876417	0.097179699	0.10744997	0.102004646	0.097409296	0.095946879
2-Decen-1-ol, (E)-	0	0.055217446	0.056521034	0	0	0.00636551	0.047539254	0	0.042418617	0	0	0.047939295	0	0.062077194	0	0	0	0
2-Decenal, (E)-	0.092175436	0.116629601	0.196977105	0.225222415	0.117727683	0.167546268	0.087930434	0.176044182	0.117829378	0.166334048	0.110532214	0.1315607	0.176512814	0.060495851	0.060697586	0.053347075	0.135949965	0.109038181
2-Decenal, (Z)-	0	0	0	0	0	0	0	0	0.051213514	0	0	0.054097222	0	0.063416703	0	0	0	0.07243224
2-Dodecenal	0.090384768	0	0	0	0	0.029782209	0.037732138	0.029117514	0.042377498	0	0.078571436	0.084429289	0	0.053722656	0.041975293	0	0	0
2-Ethoxyethyl acetate	0	0	0	0.323480895	0.278615237	0	0	0	0	0	0	0	0.008513794	0.272830855	0.538908091	0	0	0.531042938
2-Furanmethanol	0.163434512	0.221632507	0.294420893	0.347521217	0.298006574	0.248051469	0.194168042	0.198108947	0.284436901	0.186173114	0.292940637	0.250729584	0.234452638	0.314829615	0.251979875	0.296470842	0.244475774	0.493207083
2-Heptadecanone	0	0.185523853	0.294089514	0.420673447	0.137541626	0.096333184	0	0.167499261	0.322731793	0.189616269	0.111649549	0.313423323	0.347650655	0.146880416	0.343907448	0.301380165	0.341329804	0
2-Heptadecanone A	0.517058354	0.286538785	0.163017777	0.146148237	0.324867531	0.326355553	0.501516613	0.273114268	0.139581938	0.304938433	0.364986796	0.150787061	0.13520836	0.283667747	0.164893553	0.199516211	0.158267835	0.448635761
2-Heptadecanone B	0.152408658	0.097377023	0.003513676	0.058965248	0.056913464	0.107287106	0.156614209	0.091830904	0.002822529	0.101447359	0.070575638	0.049907077	0.041416576	0.028618884	0.051970671	0.064508576	0.051622317	0.166564579
2-Heptanone, 6-methyl-	0.362189968	0.329475028	0.354158598	0.365433961	0.346061761	0.307485138	0.328627107	0.322394247	0.35406594	0.340378879	0.354741086	0.332634414	0.318610046	0.366467414	0.341399577	0.311811729	0.332169424	0.289632147
2-Heptenal, (E)-	0.2662291	0.195650884	0.233042227	0.254523684	0.260660119	0.230266794	0.113346368	0.261345378	0.234664894	0.183949504	0.219016764	0.220302991	0.266654315	0.193195419	0.257909365	0.201039588	0.175210718	0.141204168
2-Heptene, 5-methyl-	0.15775503	0.134759623	0.262786028	0.331521856	0.157727362	0.191292849	0.137157147	0.135695154	0.210207525	0.122593638	0.253387496	0.215996071	0.194647853	0.29237788	0.1268067	0.289114757	0.121416394	0.240910216
2-Heptenol	0	0	0	0	0	0	0	0	0	0	0	0	0	0	0	0	0	0
2-Hexadecanone	0.104748465	0.162433521	0.175204558	0.196402191	0.182212998	0.140546347	0.143580505	0.124166969	0.162620167	0.136808167	0.174086652	0.153150935	0.165185456	0.149096557	0.167950708	0.122927045	0.17437802	0.16571311
2-Hexanol, 5-methyl-	0	0	0	0.178684765	0	0	0	0	0	0.679985541	0	0	0	0	0	0	0.227773989	0
2-Hexanone, 4-hydroxy-5-methyl-3-propyl-	0	0	0	0	0	1.169097753	0	0	0.933373668	0	0	1.679125387	0	0	0	0	0	0
2-Hexenal	0.044569439	0.038830238	0.049372129	0	0.038897843	0.037118751	0.087196087	0.02595903	0	0.035079827	0.037840099	0.098626179	0	0.081215304	0.13037197	0.046235321	0	0.035364376
2-Hexenal, (E)-	0.093098462	0.1112042	0.086916066	0.141109855	0.079111622	0.076622155	0.052905115	0.085985776	0.100155767	0.08068993	0.07578204	0.032203565	0.131870753	0.047182709	0	0.116060669	0.140960632	0.077703997
2-Hexene, 3,5,5-trimethyl-	0.035802737	0.028787567	0.010898589	0.011211956	0	0.014399569	0.022653839	0.01481694	0	0.023693103	0.010255716	0.008975871	0.021114877	0	0.022705799	0.009017058	0.026165176	0.019498858
2H-Pyran-2-one, tetrahydro-6-nonyl-	0.053614973	0.038734155	0.010992525	0.041065053	0.043890875	0.008277015	0.029133689	0.030192668	0.023704159	0.028311889	0.010383451	0.02533488	0.040827983	0.041265817	0.036110866	0.035903021	0.041011695	0.023824697
2-Methyl-6-propylpyridine	0.00886175	0	0	0.012004261	0.011392284	0.0243307	0.018413796	0.007778125	0.018165252	0.01568185	0.023947002	0.018623784	0	0.014246787	0.020757841	0.008990512	0.031156639	0.016930345
2-n-Octylfuran	0.023578282	0.016648771	0.040894943	0.02650834	0.047085928	0.041338566	0.019877803	0.012196678	0.033049845	0.016026871	0.017364709	0.03965407	0.032927376	0.011929426	0.019075228	0.011292059	0.035618581	0.023156836
2-n-Octylfuran B	0.031317002	0.041657384	0	0.05165014	0	0	0	0	0	0	0.028016587	0	0	0.069718321	0.032576309	0.02794244	0.021856716	0.015765486
2-Nonanone	0.074886547	0.069907465	0.066861337	0.066780086	0.060834592	0.058815866	0.077485065	0.05092369	0.064554931	0.063790034	0.068619863	0.057265063	0.057231659	0.056786486	0.068099062	0.062094749	0.066383436	0.05904721
2-Nonenal, (E)-	0.183046646	0.132395204	0.21359472	0.204710276	0.132555359	0.168990782	0.104335505	0.174047028	0.166216248	0.169402736	0.188536095	0.181970567	0.185058078	0.164942911	0.128925326	0.053071205	0.118349573	0.154486629
2-Nonenal, (E)- A	0	0.074670998	0	0	0.071733669	0	0.059294746	0	0	0	0	0	0	0	0.06410765	0.117757553	0.012854915	0
2-Nonenal, (E)- B	0	0.065536788	0	0	0.068471518	0	0.051037069	0	0	0	0	0	0	0	0.057701124	0.063094128	0.06891525	0
2-Octanamine	0	0	0	0	0	0	0	0	0	0	0	0	0	0	0	0	0	0
2-Octanone	0.057928455	0.071406162	0.057552543	0.05082464	0.059998465	0.047049376	0.043982362	0.058460452	0.054145081	0.063056239	0.052166664	0.040002178	0.060460971	0.035821883	0.051149856	0.063511361	0.064632324	0.034794302
2-Octen-1-ol, (E)-	0.210375304	0.254952398	0.286174456	0.278825305	0.172628071	0.121459813	0.129966689	0.196490537	0.211294239	0.116798405	0.065949659	0.14812132	0.22021441	0.148492714	0.233213421	0.067318046	0.156716572	0.13478756
2-Octen-1-ol, (E)- A	0	0	0	0	0.041143228	0.077602539	0.063043928	0	0	0.066161906	0.094451274	0.040161753	0	0.045497311	0	0.084053839	0.031310854	0.03648695
2-Octen-1-ol, (E)- B	0	0	0	0	0.096922543	0.026183084	0.015538651	0	0	0.016604623	0.176438953	0.075273877	0	0.085109796	0	0.158086642	0.06057426	0.101413719
2-Octenal, (E)-	0.628025328	0.674591229	0.68701522	0.697848384	0.652203528	0.566838191	0.364706442	0.556224736	0.550007626	0.372289173	0.629909865	0.609286209	0.610711532	0.42188904	0.62470367	0.58285042	0.58160928	0.375878846
2-Octenal, (E)- A	0	0	0	0	0	0	0.098836097	0	0	0.096222475	0	0	0	0.002758704	0	0	0	0.085742311
2-Octenal, (E)- B	0	0	0	0	0	0	0.172446058	0	0	0.162050536	0	0	0	0.11862937	0	0	0	0.16999812
2-Pentadecanone	0.658566922	0.485725891	0	0.588026059	0.276820101	0.572960861	0.570568793	0.314728401	0	0.277623097	0.297832376	0.137853761	0.193341753	0.433572096	0.179857585	0.41923831	0.242650968	0.716866609
2-Pentadecanone A	0	0.221182237	0.72618257	0.259120823	0.549422749	0.083889655	0	0.060240707	0.636137641	0.210732301	0.448760751	0.522729126	0.549788025	0.470547171	0.500458899	0.292120998	0.591587269	0
2-Pentadecanone B	0	0.053320511	0.158848561	0.062059907	0.110508746	0.041271592	0	0.154452696	0.166425752	0.058314717	0.103517753	0.108362701	0.11648603	0.104515054	0.120718931	0.061139522	0.111358171	0
2-Pentanamine	0.00015834	0	0	0	0	0.001197823	0.622868276	0	0	0	0	0	0.248529767	0	0	0.062571984	0	0
(Z)-2-Penten-1-ol	0.058545394	0.086069263	0.069269646	0.068033787	0.059097504	0.044935869	0.038818512	0.041080107	0.038187422	0.043648003	0.042605291	0.072488647	0.043881807	0.00744162	0.071030075	0.017587376	0.036004041	0.046513633
(E)-2-Pentenal	0.366301339	0.41180069	0.401491178	0.443774799	0.254729125	0.348598407	0.330815902	0.30987176	0.311847985	0.301592917	0.381547025	0.367428401	0.358619069	0.33255794	0.373388473	0.340952685	0.361322148	0.30571859
2-Piperidinone	0.066172242	0.038533624	0.020191563	0.027398027	0	0.073398065	0.0642002	0.088090902	0.071785883	0.048958769	0.050524219	0.099104837	0.053972337	0.052961553	0.04721429	0.096921764	0.031193372	0.148251849
2-Propanamine	0	0	3.815001709	0	0	0	3.536726577	0	0	0	0	0	0	0	0.018307264	0	0	0
2-Propanol, 1-chloro-	0	0	0	0	0	0	0	0	0	0	0	0.18557533	0	0	0	0	0	0
2-Propenal	0.569975436	0.886258866	1.081215718	0.839592041	0.746918998	0.671678548	0.809681405	0.605649019	0.670594946	0.767241112	0.834364608	0.609877309	0.723822111	0.870559504	1.02894774	0.773016764	0.775581832	0.852973394
2-Pyrrolidinone	0.593060754	2.847507192	2.668913758	2.565313895	2.337287144	3.231525507	3.729488173	3.380621725	2.930512456	2.704583207	3.44210298	2.576382008	2.831585389	1.663584063	2.409206883	3.733359261	1.134476371	1.652359151
2-Pyrrolidinone B	3.042706323	0	0	0	0	0	0	0	0	0	0	1.366985147	0	1.389145609	0.940422587	0	1.367154434	4.337885618
2-Tridecylfuran	0.035834054	0.040016025	0.059872898	0.099368495	0.076035755	0.050552366	0.032225148	0.033242304	0.053898638	0.035796148	0.081383397	0.059478114	0.075512077	0.07133006	0.079341987	0.054356749	0.081490356	0.075165741
2-Undecenal	0.050907096	0.069674616	0.0825928	0.072348366	0.077650523	0.062737072	0.047130056	0.053806012	0.055011607	0.054805145	0.063528628	0.056806231	0.060376985	0.070774427	0.070283168	0.061233505	0.062057929	0.063247093
3,5-Octadien-2-one	0	0.018562185	0	0.016600359	0.040561913	0.015725418	0.014129971	0.015198623	0.026153303	0.01278701	0.017811373	0	0.015781975	0.027606975	0.032139802	0.019923317	0.031565789	0
3,5-Octadien-2-one, (E,E)-	0.046311944	0.035590345	0.063170596	0.035484242	0.019716613	0.02801487	0.0222093	0.02142617	0.013963195	0.032964367	0.028683328	0.055226772	0.029111495	0.034974918	0.019805358	0.026080843	0.008691357	0.034854384
3,6-Bis(benzyl)-tetrazine	0.046081661	0	0	0	0	0.039973107	0.078067659	0.040111467	0	0	0	0	0	0	0	0.040686227	0	0
3-Butyn-1-ol	0	0	0	0	0	0	0	0.794386967	0.669283217	0	0	0	0	0	0	0	0	0
3-Mercaptopropionitrile	0	0.703371263	0	0	0	0	0	0	0	0	0	0.688046827	0	0.627343129	0	0.885930415	0	0
3-Octanol, 3-methyl-	0.026901972	0.035012809	0	0	0	0.015058149	0.076299756	0.017730897	0	0.023666135	0.026975897	0	0	0	0	0	0	0.017648293
3-Oxabicyclo[3.3.0]oct-6-en-2-one, 4-methoxy-7-methyl-, trans-	0.092302645	0.126315794	0.04083271	0.067365386	0.091854031	0.095308226	0.096801932	0.038030171	0	0.058435994	0.030295496	0.074249516	0.089315636	0	0.110848159	0.03415545	0.077451099	0.069664674
3-Oxabicyclo[3.3.0]octan-2-one, 4-methoxy-6-methylene-, trans-	0	0	0.120485146	0	0	0	0	0.077845774	0.110232858	0.04436156	0	0	0	0.127273275	0	0	0	0.07816428
3-Undecyne	0.091379769	0	0.105759672	0.108971932	0.108371131	0.096045467	0.043508313	0.046264139	0.044675255	0.099852369	0.04408486	0.051169437	0.144017966	0.048734224	0.148379871	0.050051046	0	0.093049449
4-Ethoxy-2-butanone	0	0	0	0	0.34929804	0	0	0	0	0	0	0	0.27336021	0	0	0	0	0
4-Heptenal, (Z)-	0.068155878	0.026588566	0.01602554	0.030414561	0.02074709	0.028178926	0.026620372	0.038997578	0.026871444	0.039383975	0.028653886	0.034577568	0.041712215	0.023862453	0.044498559	0.022947467	0.015114653	0.034848299
4-Octadecenal	0	0	0	0.035612846	0	0.040276768	0.038966165	0.031205037	0	0	0	0	0	0	0.033536021	0	0	0.048648793
5,8,11,14-Eicosatetraenoic acid, methyl ester, (all-Z)-	0.025001493	0.022490452	0.01253443	0.011259611	0.031555725	0.02088208	0	0.018206765	0.021372228	0	0.011170279	0.015759722	0.030612374	0.011299632	0.00668688	0.022786214	0.024664004	0
7-Tetradecenal, (Z)-	0.027041518	0.035270206	0	0.109717567	0.093751973	0.018692963	0.03449362	0.021808149	0.084678317	0.028833925	0.008051909	0	0.027170692	0.031078253	0.001760496	0	0.027760485	0.017191272
8-Hydroxy-2-octanone	0	0	0.247024737	0	0	0	0	0	0	0	0	0	0.23940071	0	0	0	0	0
9,12-Octadecadienoic acid (Z,Z)-	0.083574141	0.026102405	0	0.009606036	0.015769604	0	0.022913264	0.014274936	0.021520058	0.029332794	0	0.013997401	0.020995289	0.020399435	0.050379356	0.023212682	0.060063248	0.135149689
9-Eicosene, (E)-	0	0	0.007317631	0.072319282	0.026802122	0	0	0	0.028779624	0	0	0	0.031855482	0.100616453	0	0.031111369	0.070814107	0.044004202
9-Hexadecenoic acid	0	0.040474719	0	0.052324131	0	0	0	0	0	0.125935814	0.062980348	0.055566396	0	0	0.067241042	0	0	0
9-Octadecenal, (Z)-	0	0.014801941	0	0.063943074	0	0.011495505	0.016775843	0.075150583	0	0.007862386	0	0.011063323	0.021284761	0.023262066	0	0	0	0.004296345
9-Octadecenal, (Z)- A	0.046320478	0.016229332	0.06655033	0.017104654	0.039773203	0.003353069	0.007766758	0.008053988	0.024921688	0.004849859	0.028661653	0.012306995	0.011739653	0	0.028204905	0.047894225	0.01683799	0
9-Octadecenal, (Z)- B	0.037609739	0.074117232	0.143481343	0.019529582	0.063243007	0.014125192	0.020205274	0.0143055	0.034779523	0.008765715	0.035463741	0.02358542	0.013814582	0	0.064844094	0.077874605	0.0475777	0
9-Octadecenal, (Z)- C	0.022857006	0.017981452	0.088415902	0.025058842	0.090108153	0.022923055	0	0.012212242	0.014695519	0.02344946	0.009781048	0.018036649	0	0	0	0.064434849	0.021494956	0
9-Octadecenamide, (Z)-	0.051772604	0.018354062	0.040501429	0.03319011	0	0.062772078	0.009389051	0	0	0.030853059	0	0	0.004495566	0	0	0.029841006	0	0.057802916
9-Octadecene, 1,1-dimethoxy-, (Z)-	0.076854923	0.154490121	0	0.086263451	0	0.039383579	0	0	0	0	0	0.162471698	0.077386463	0	0	0	0	0.093002278
9-Octadecenoic acid, methyl ester, (E)-	0.170024427	0.131950383	0.136093688	0.145577857	0.167383971	0.149661566	0.154767627	0.140026534	0.156142395	0.161443343	0.136959308	0.139913506	0.146603631	0.136755273	0.1517193	0.199399521	0.154840919	0.202398737
Acetaldehyde	16.13180238	15.7418613	13.87040053	13.61729105	13.83723467	14.06881941	15.27829597	15.83248905	13.57061076	15.04236133	13.93597357	14.11483877	14.17395311	13.30128954	15.11999164	13.70281526	7.871239953	13.15596157
Acetamide	0.918238785	0.369437396	0.916381093	1.199684662	0.870341628	1.086364168	0.770594674	0.779537739	0.779542482	0.654508717	1.274105878	1.157145702	0.672986857	1.210238656	0.988037149	1.283517384	0.892762325	1.391580639
Acetamide, 2,2-dichloro-	0	0	1.75448007	1.106825854	0	0	0	0	0	0	0	0.89969637	0	0	0.697397908	0	0	0
Acetamide, 2-chloro-	0	0	0	0	0	0	0	0	0	0	0	0	0.599779752	0	0	0	0	0
Acetamide, 2-cyano-	0	0	0	0	0	0	0	0	0	0	0	0	0	0	0	0	0	0
Acetamide, N-2-propenyl-	0.201596299	0.319647334	0.337755645	0.231139632	0.31785009	0.283909704	0.316699746	0.215093097	0.329742033	0.215810398	0.342489074	0.216555633	0.305943314	0.196254168	0.317127798	0.322951321	0.336599028	0.168964571
Acetic acid	2.679628029	2.674179667	2.583688182	3.203818876	2.323701315	3.762638298	2.280950704	2.418751696	1.899845922	1.707155347	3.608217702	3.296344268	2.146056177	4.013703839	3.067294344	3.779816831	2.582396172	4.25039128
Acetone	0	0	0.230058078	0.347431939	0.2370265	0.188879233	0	0.371785715	0	0	0.32284535	0.392538237	0	0.428601227	0	0	0	0.098702989
Acetonitrile	0.249947961	0.239198401	0.251885145	0.148411541	0.334136698	0.245342728	0.273358769	0.273944124	0.326389392	0.260502759	0.271906179	0.191016908	0.110337128	0.234314128	0.229701287	0.271169718	0.157462548	0.303110582
Acetophenone	0.102015962	0.063444594	0.123435353	0	0.100665625	0.074501521	0.111219234	0.112949131	0.065448884	0.181208133	0.034395787	0.13366852	0.098622341	0.119359752	0.031073151	0.10968444	0.074816818	0.135976758
Allene	0	0	0	0	0	0	0	1.05566755	0	0	0	0	0	0	0	0	0	0
Amantadine	0.046718566	0.080787065	0.02087045	0.058052907	0.04807387	0.04672198	0.061893939	0.056038973	0.046582195	0.051125886	0.03617343	0.064564866	0.07567474	0.066369987	0.056338933	0.039125979	0.072856378	0.051774898
Aminocyanoacetic acid	0.308857667	0	0	0.226924487	0.357894987	0.180652846	0	0.283592661	0.122250377	0	0.111934174	0.298088079	0.139013569	0	0	0	0.08048635	0
Arachidonic acid	0.072301611	0.064550272	0	0.025809037	0.047080219	0.076603146	0.031296229	0.05070961	0.066543119	0	0.069860651	0.050924925	0.082544469	0.053703935	0.023651919	0.025543389	0.051352516	0.030594005
Arachidonic acid B	0	0	0.038065655	0	0	0	0.049618772	0.01973515	0	0.098074158	0	0	0	0	0.038041284	0	0	0.087575322
Aziridine, 1-ethenyl-	0.067274582	0.089660708	0	0.039037896	0	0.1491557	0.319553649	0.200478545	0.176366515	0.209601026	0.116680859	0.135461368	0.207245126	0.127556534	0.041965098	0.079467181	0.103068824	0.226807307
Benzaldehyde	2.104367927	2.26191857	1.968537601	2.111401005	1.852477337	1.921156206	1.935669855	2.014007156	1.837037662	2.067121473	1.928380989	1.983829082	1.950268986	2.052641839	2.099499108	1.8858874	1.953617358	1.781277832
Benzaldehyde, 2,4-dimethyl-	0.045896052	0	0.094406543	0	0.026341294	0	0	0	0.031041888	0	0.035962396	0	0	0	0	0.017661332	0.061089442	0
Benzaldehyde, 2-hydroxy-	0.018707074	0.030427908	0.011235086	0.023800146	0.009605216	0.010629226	0.015568916	0.008977158	0.010468342	0.013745439	0.020715431	0.008436678	0.00943538	0.00760269	0.028497429	0.00839698	0.01130094	0.017154712
Benzene	0	0	0	0	0	0	0	0	0	0	0	0	0	0	0	0	0	0.212952204
Benzeneethanamine, 3-fluoro-.beta.,5-dihydroxy-N-methyl-	0	0.425201008	0	0	0	0	0	0	0	0	0	0	0	0	0	0	0	0
Benzenepropanoic acid, .alpha.-(hydroxyimino)-	0.042895091	0	0	0	0	0.030802163	0.033567387	0.041022989	0	0.038837698	0	0	0.038715532	0	0.040132413	0	0	0.03811038
Benzenesulfonamide, N-butyl-	0.054348498	0.059268628	0.087384398	0.067819516	0.103926271	0.057623511	0.057616842	0.062643176	0.072370601	0.049465761	0.085142152	0.058770943	0.067536141	0.06263174	0.057551182	0.103863441	0.064884684	0.078057936
Benzyl alcohol	0.059179547	0.059363863	0.092913459	0.082645685	0.095240743	0.066304014	0.0634507	0.06378943	0.085866143	0.061834687	0.054454588	0.079436166	0.081674777	0.120059614	0.070516606	0.095275217	0.074965269	0.084012871
Benzyl chloride	0.00519949	0.006188783	0.021823797	0.017886893	0.012356325	0.012436866	0.01304874	0.033284554	0.034349733	0.033554786	0.038200706	0.029301015	0.028444111	0.029973012	0.024034328	0.029647048	0.022506217	0.013727071
Benzyl oxy tridecanoic acid	0.060494174	0.061087319	0	0	0	0.033596338	0.068700669	0.029046518	0	0.028557408	0	0.034211352	0.035673081	0	0.036724398	0	0	0
Boron, trihydro(pyridine)-, (T-4)-	0	0	0	0	0	0	0	0.12092275	0	0	0	0.142033045	0.126534835	0	0	0	0	0
Butanal	0.392671566	0.458476445	0	0.445417561	0.673249943	0.351235007	0.255368742	0.184213985	0.324307732	0.128694666	0.405742482	0.079811027	0.413624344	0.240413477	0.263574054	0.203617843	0.453243608	0.192813849
Butanal, 3-methyl-	8.096597189	6.875075916	4.988196978	4.922959497	0.974221327	6.400073715	10.84980604	8.495101314	10.24841991	11.41620045	6.992274748	7.872635681	6.139102281	3.811789738	4.762705089	7.030107045	6.9481783	7.764105732
Butanal, 3-methyl- A	0	0	0	0	0	0	0	3.568523791	0	0	0	0	1.889129755	2.155123503	2.770040622	0	0	0
Butanamide, 3-methyl-	0.133026694	0.137990057	0.158453375	0.242557483	0.139400906	0.19293365	0.128130313	0.184033981	0.144749858	0.140890008	0.197230378	0.207806213	0.157017514	0.303096886	0.194287648	0.20639934	0.143180481	0.211186967
Butane	0	0	0	0	0	0	0	0	0	0	0	0	0	0	1.339596482	0	0	0
Butanenitrile, 3-methyl-	0.037046878	0.03205038	0.031509436	0.026215452	0.029618009	0.027162024	0.029296626	0.024393986	0.02698747	0.030025668	0.037196277	0.029130719	0.030159827	0.029118994	0.030586954	0.030481745	0.028875705	0.024138403
Butanoic acid, 2-methyl-, 3,7-dimethyl-2,6-octadienyl ester, (Z)-	0.047725207	0	0.043643288	0	0.042593865	0	0.050333808	0.032161655	0	0	0	0.045124418	0.077312675	0	0.086632911	0	0	0
Butanoic acid, 3-methyl-	0.082026977	0.106898227	0.151362845	0.157434008	0.101147901	0.523389871	0.079526459	0.094974653	0.10661846	0.061896035	0.181753548	0.186345718	0.136709526	0.295804705	0.128664247	0.270424701	0.434778043	0.441130214
Butyrolactone	0.134977434	0.11281501	0.131507997	0.049322681	0.149375171	0.136299061	0.136568571	0.105834863	0.160350275	0.11604728	0.175238086	0.120630105	0.107106808	0.176836834	0.171277372	0.171710426	0	0.203024676
Carbamic acid, monoammonium salt	2.239881832	2.642415203	1.082025501	0	3.322240292	1.789480625	0.00646088	1.92740623	1.264571318	0	1.097613247	2.07260018	0	5.78457196	1.608101258	7.035614944	3.859308976	3.559196811
Carbon dioxide	1.20702295	0.000498246	0.002117208	0	0.903298998	2.512805132	2.050659969	0	0.948002567	2.429988881	4.978488888	0	0	0.746100662	0.807111706	0	2.350126593	0.002058619
Carbonic acid, ethyl pentyl ester	0	0	0.074799404	0	0	0	0	0	0.069898027	0	0.1485921	0.061310857	0	0	0	0	0.060182267	0.079474854
Carbonic acid, nonyl prop-1-en-2-yl ester	0	0	0.295137376	0	0.275693429	0	0	0	0	0	0	0	0	0	0	0	0	0
Cholesta-4,6-dien-3-ol, (3.beta.)-	0.353073502	0.287589127	0.318188026	0.217642566	0.327412213	0.300769067	0.353734836	0.269425217	0.338099946	0.324262281	0.317700921	0.290114065	0.3702305	0.28265503	0.339680514	0.331086154	0.415369648	0.333767519
Cholesterol	0.601441251	0.788676013	1.153308224	0.42101152	1.187078843	0.346330503	0.705705553	0.421884149	0.508573006	0.228068491	0.229508279	0.544507265	0.541029302	0.697895118	0.559866957	0.382151446	0.487935665	0.290550262
cis-13-Octadecenoic acid	0	0.2322161	0.197776383	0	0	0	0	0.209813892	0	0	0.112556417	0.138170954	0.31020564	0.374855065	0	0.569901435	0	0.39050661
cis-5,8,11,14,17-Eicosapentaenoic acid	0.070064389	0.056098317	0.017730951	0.031278357	0	0.05797566	0.050015751	0	0	0.007230097	0.115821494	0.096211851	0.066006379	0	0.039827292	0.085208081	0.076810042	0.022200946
cis-7-Hexadecenoic acid	0	0.044652691	0	0.069220334	0.084052762	0.059294326	0	0.066664283	0.066552666	0	0	0.052377695	0.080425881	0.116050106	0.035910626	0	0	0
cis-Vaccenic acid	0.55359623	0.379604586	0.325610062	0.461238456	0.402743598	0.725714371	0.54947363	0.391191971	0.693643775	0.842328281	0.502198433	0.277412548	0.486475284	0.271345092	0.554456441	0	0.266007218	0.50754191
Cyclobutanol	0	0	0	0	0	0	0	0.11769047	0.057950508	0	0	0.098405839	0	0	0	0	0	0.022270536
Cyclododecyne	0	0.13857531	0	0.116545168	0.061444393	0	0	0.121258117	0	0.09794181	0	0	0.059893403	0.05290576	0	0.05249144	0.064000958	0
Cyclohexane, 1,5-diethenyl-3-methyl-2-methylene-, (1.alpha.,3.alpha.,5.alpha.)-	0	0.063702313	0.130832789	0.062261296	0.064986226	0	0	0	0.085768843	0	0.110689766	0.095767352	0	0.101227002	0.057562391	0.104296696	0.037239234	0
Cyclohexanebutanal, 2-methyl-3-oxo-, cis-	0.065589189	0.013225951	0.00802732	0.045004112	0.036784154	0	0	0.038166623	0	0.083099978	0.05225313	0	0	0	0.028259736	0.038658429	0.037344514	0.069353264
Cyclohexanol, 5-methyl-2-(1-methylethyl)-, (1.alpha.,2.beta.,5.alpha.)-(.+/-.)-	0.022536476	0	0	0.024190487	0	0	0	0.026112722	0.024464164	0.069796348	0.034624509	0	0	0	0.019271514	0.045683562	0	0.03803235
Cyclohexasiloxane, dodecamethyl-	0	0	0	0	0.006648861	0	0	0	0	0	0	0	0	0.103871393	0	0	0	0.0095127
Cyclononasiloxane, octadecamethyl- A	0	0.011420154	0.015497679	0	0.038353286	0.010584671	0.007548971	0.0062875	0.020241847	0.017917868	0.007119648	0.012052756	0.039940074	0.015342774	0	0.025930709	0.019258721	0.016131575
Cyclononasiloxane, octadecamethyl- B	0	0.006514199	0.014756165	0	0.020944567	0.013157627	0.003555394	0.010061202	0.034222113	0.006891057	0.052996696	0.010126782	0.032768963	0.017146166	0	0.039297668	0.031238646	0.024788506
Cyclopentadecanone	0.064599932	0.081400512	0.094606229	0.078977477	0.118838275	0.073035674	0.029002126	0.077212584	0.100891474	0.079306078	0.078840502	0.086240557	0.095849591	0.066863987	0.128514123	0.104376827	0.106270342	0.063511825
Cyclopentadecanone, 4-methyl-	0.053909098	0.040704754	0	0.05307	0.017014985	0.018413021	0.028285897	0.009934301	0	0.019740369	0	0.029265104	0	0	0.016404744	0.013023757	0.029463309	0
Cyclopentanone, 2-methyl-	0.058652956	0.086845047	0.121729243	0.125251072	0.107369256	0.091676851	0.072286784	0.071238217	0.102380217	0.053253916	0.11376971	0.103635413	0.093646832	0.145969121	0.084412756	0.12163743	0.073212995	0.116654041
Cyclopentene, 3-propyl-	0	0.035286708	0	0.041070345	0	0	0	0	0	0	0.078664781	0.09203065	0	0.073703968	0	0.089620146	0.03059437	0.046699133
Cyclopentene,3-(3-methylbutyl)-	0	0.047955687	0.062255998	0	0.065334388	0	0	0	0.10230881	0	0	0	0	0	0	0	0	0
Cyclopropene	0	0	0	0	0	0	0	0	0	0	0	0	0	0	0	0	0	0
Cyclopropyl carbinol	0	0	0.131046323	0	0	0.132377675	0	0	0	0.113884581	0.256139175	0.244196645	0	0	0.172874391	0.09218304	0	0.061058514
Cycloundecanone	0.0561518	0	0	0	0	0	0.004858246	0	0.082514958	0.031814804	0.027244544	0.108074603	0.033404716	0.042375268	0.055124147	0.028950393	0.042917528	0.011858698
D-Alanine	0	0.426464741	0	0	0	0	0	0	0.003561842	0	0	0	0	0	0	0	0	0
Decanal	0.122722168	0.092465336	0.034781065	0.15359493	0.102716304	0.116883949	0.077820641	0.066388608	0.087735257	0.095716663	0.02965439	0.040100224	0.115140252	0.048295587	0.124098082	0.037165988	0.096053571	0.068478731
Decane	0.085291315	0.059293025	0	0.040542137	0	0.020960081	0	0.065936692	0	0.062956752	0.047857204	0.045832667	0	0	0.045575282	0.093510037	0	0
Decane, 1,1-diethoxy-	0.023348813	0	0.019782532	0.021810533	0.018484871	0.050641792	0.026792568	0	0.018237257	0	0.024312483	0.052210952	0.008872205	0	0.007510213	0.04467294	0.018122653	0.029517615
Dimethyl trisulfide	0.235290667	0.206454665	0.230257388	0.232816489	0.216317577	0.259145683	0.191723614	0.223973918	0.221920164	0.255413356	0.198032799	0.205523196	0.219805987	0.252776013	0.249192846	0.211141918	0.212207893	0.213330962
Dimethylaminomethyl-isopropyl-sulfide	0	0	0	0	0.872847067	0	0	0	0	0	0	0	0	0	0	0	0	0
Disulfide, dimethyl	0.246752902	0.243783868	0.241560436	0.23978944	0.229885872	0.267967555	0.237549024	0.230753812	0.239776778	0.245515075	0.270596162	0.234832799	0.222315494	0.284827702	0.242792649	0.237529364	0.242558187	0.212486501
dl-Alanine ethyl ester	0	0	2.26516443	0	0	0	0	0	0	0	0	0	0	0	0	0	0	0
dl-Alanyl-l-alanine	0	0	0	0	0	0	0	0	0	0	0	0	0	0	0	0.472203824	0	0
Doconexent	0	0	0	0	0.016599297	0	0.02549408	0.022991456	0.015326124	0.020381232	0.016078766	0.01613924	0	0.013361044	0	0.018217434	0.010304676	0.020833925
Dodecanal	0.120968308	0.230139187	0.16714419	0.305263198	0.23335397	0.220922076	0.159406001	0.181768143	0.167776549	0.180118982	0.121354096	0.21086812	0.197302174	0.27286184	0.214051769	0.17112488	0.195605374	0.186329441
Dodecane	0.03669406	0.058900606	0	0.115801558	0	0	0.032550284	0	0.028977238	0.063759319	0	0	0	0.037131878	0	0.072267611	0.098290332	0.062141987
Dodecanoic acid	0.022298602	0	0.016938377	0.018624839	0.031244426	0.01563126	0	0.019539468	0.068465144	0.028296865	0.026290555	0.04447756	0.036257941	0.042348923	0.027557896	0.017107102	0.049237322	0.021064372
Dodecanoic acid, 2-penten-1-yl ester	0	0.059685032	0.112208418	0.048428496	0.110047273	0	0	0	0.052008128	0.051454734	0.046775424	0	0	0	0	0	0	0
E-6-Octadecen-1-ol acetate	0.12584405	0.121523918	0.120209777	0.147173407	0.122918724	0.088695952	0.039092179	0.131041648	0.125459107	0.092500866	0.129860701	0.086388752	0.0889046	0.10823484	0.132499957	0.141247718	0.147144377	0.080342554
Eicosanal-	0.055558334	0.047745623	0.166461108	0	0	0	0	0.02141878	0.028650476	0.0244947	0	0	0	0	0	0	0	0
Ethanamine, N-methyl-	4.967721274	3.820972632	0	0	0	2.905250288	2.784442993	2.544704325	3.581386522	0	1.75473346	2.597741773	0	1.051800146	2.804829321	0	1.551812217	3.084414118
Ethane-1,1-diol dipropanoate	0.011842657	0.011167826	0.032191246	0.063576901	0.044511489	0.047481234	0.015845295	0.036721912	0.045493337	0.01119116	0.054991605	0.048050045	0.033501104	0.031386954	0.028268435	0.048150746	0.025606392	0.020066928
Ethanol	0	0	0	0	0	0	0	0	0	0	0	0.992018711	0	0	0	0	0	0
Ethanol, 2-mercapto-	0	0	0	0	0	0	0	0	0	0	0	0	0	0	0	0	0.602483904	0
Ethanone, 1-(1H-pyrrol-2-yl)-	0.019725993	0.01314893	0.028001126	0.034618131	0.02648571	0.025843865	0.019936339	0.029532732	0.022581772	0.009720311	0.029411601	0.017545018	0.015637977	0.035445803	0.028697708	0.036332834	0.013941496	0.016577522
Formamide	0.145349497	0	0.070088562	0.076854519	0.054325411	0.066062704	0.090070123	0	0.147594513	0.065963508	0.225978856	0.225597421	0.13730637	0.236855316	0.1122499	0.052797437	0.090408712	0.140355724
Formamide B	0	0.074382215	0	0.077254238	0.038053642	0	0	0.074808518	0	0	0	0	0	0	0	0.096976946	0	0.130767507
Formic acid, ethenyl ester	0	0	0	1.300390671	0	0	0	0	0	0	0	0	0	0	0	0.118782289	4.182225206	0
Furan, 2,3-dihydro-	0.157614473	0.165886151	0.144337734	0.149500771	0.150273557	0.15644473	0.068036973	0.128012933	0	0.064754319	0.067516148	0.157572619	0.14742367	0.130861584	0.153261092	0.077314336	0.005062807	0.064411006
Furan, 2-ethyl-	0.368489331	0.445318408	0.473426428	0.471620774	0.392479138	0.358684436	0.349898784	0.337356278	0.345939747	0.351924284	0.42214453	0.476112401	0.377364047	0.39730198	0.398656552	0.38775267	0.379958444	0.302472759
Furan, 2-pentyl-	0.622147948	0.665985087	0.679933643	0.682597289	0.633617512	0.578723768	0.525371818	0.539089741	0.539738252	0.542521214	0.639066073	0.556115697	0.600489819	0.563024923	0.605943981	0.616300584	0.599961712	0.636978732
Furan, 2-pentyl- A	0	0	0	0	0	0	0	0	0	0	0	0	0	0	0	0	0	0
Glutaraldehyde	0.227000251	0.228968713	0.581809105	0.146975676	0	0.092744869	0.22621583	0.288262413	0.201723299	0.374395981	0	0.227927572	0	0.450631751	0.167737366	0.285563154	0.1385282	0.273860602
Glycidol	0	0	0.349928419	0	0	0	0	0	0	0	0	0	0	0	0	0.075989021	0	0
Guanidine carbonate	0	0.409714215	0	0	0	0	0	0	0	0	0	0	0.109175756	0	0	0	0	0
Heptadecanal	0.062962835	0.09391812	0.232789319	0.082907118	0.152955119	0.128579296	0.098769347	0.085423562	0.10028724	0.039898649	0.081141041	0.274873786	0.100370907	0.078015494	0.175151641	0.049497678	0.182166788	0.070694139
Heptadecanal A	0	0	0	0	0.089366106	0	0	0	0	0	0.078035596	0.057006425	0	0	0	0.139083518	0.143891709	0
Heptadecane	0.037441165	0.021316068	0.059593325	0.041298521	0.067798699	0.085869734	0.021647713	0.002622692	0.039985	0.022822807	0.045022353	0.020778941	0.039342898	0.037180189	0.061443474	0.027858311	0.059361566	0
Heptadecane B	0	0.022030601	0.010244696	0.076944397	0.031938497	0	0	0	0	0	0	0.030623654	0	0.067367645	0	0.009308849	0	0.092265926
Heptanal	0.240871737	0.363829997	0	0	0	0	0.210331333	0	0	0	0.002747257	0	0	0	0.000477876	0	0.232904392	0
Heptane, 1-chloro-	0.027362789	0.035231906	0.033926172	0.032912579	0.017767717	0.030168263	0.028249344	0.03387788	0.030351957	0.032898342	0.035395393	0.019206885	0.030839201	0.033351488	0.034645265	0.031156993	0.026560999	0.025263178
Heptane, 2,3,4-trimethyl-	0	0	0	0	0	0	0	0	0	0	0	0	0	0	0	0	0	0
Hexadecanal	0.735243232	0.480843058	0.273137267	0.761006236	0	0.30556679	0.553783781	0.265879224	0.068322482	0.308669555	0.351435598	0.162571112	0.497982232	0.206776504	0.64323901	0.210487649	0.177827157	0.129780899
Hexadecanal A	0	0.522819095	0	0	0.298018799	0.260009107	0	0	0.192580794	0	0	0	0	0	0	0	0	0
Hexadecanamide	0	0.060238419	0.183087007	0.128395777	0.084216381	0	0.069658058	0	0.2102068	0	0.055180085	0	0.132234386	0	0.167213206	0.081221071	0.116786813	0.088085158
Hexadecanamide A	0.236085623	0.180423948	0.066828605	0.129483268	0.258879276	0.369555597	0.226469026	0.216315132	0.110718338	0.238895003	0.233660473	0.143160461	0.218608792	0.226795582	0.104248429	0.176195493	0.278970724	0.324642081
Hexadecanamide B	0.218339887	0.133179469	0.047925514	0.099959911	0.151797146	0.17246249	0.132493393	0.142639331	0.073395118	0.225307655	0.133174116	0.195305125	0.126771865	0.228871621	0.066708838	0.118588866	0.080888213	0.128314761
Hexadecanamide C	0.045503293	0	0	0	0	0	0	0	0	0	0	0	0	0.040302198	0	0	0	0
Hexadecane	0.007462219	0	0	0.057311455	0.024046139	0.026237976	0.012894904	0	0.008534462	0.008159131	0.018905048	0.017470606	0.018170266	0.008437687	0.009691851	0.038585153	0.029763517	0.050645227
Hexadecane, 1-chloro- B	0.016607912	0.019365093	0.011039976	0.010597209	0.018996447	0.018116866	0.020122373	0.026973493	0.038097983	0.029096424	0	0.005542937	0.022576195	0.015005787	0.024200741	0.01088943	0.042918921	0.015814731
Hexadecanenitrile	0.018917036	0.009360537	0.01014385	0.013359835	0.008401225	0.029099682	0.011997548	0.029450637	0.022120192	0.029828645	0.041996896	0.040132966	0	0.019989031	0.042627642	0.03399068	0.033915047	0.02860825
Hexadecanoic acid, methyl ester	0.329998351	0.298266488	0.316936738	0.348914416	0.377934382	0.385819386	0.339103201	0.240455144	0.250260564	0.310222874	0.322405407	0.344403628	0.293813355	0.318039371	0.341145062	0.35105643	0.305428006	0.50339216
Hexanal	2.002883483	2.089495428	2.086782726	1.423927931	1.928090651	1.754106006	1.798098454	1.833842948	1.794306131	1.82009961	2.023323554	1.822752747	1.926300457	1.808915031	1.944813636	1.834545178	1.875795045	1.586402518
Hexanal A	0	0	0	0.652772735	0	0	0	0	0	0	0	0	0	0	0	0	0	0
Hexanal, 5-methyl-	0.546043847	0.29500043	0.343334165	0.51316731	0.552125801	0.752818833	0.517416673	0.692647888	0.814101123	0.480061934	0.856192019	0.796148632	0.231355822	0.720761335	0.823587086	0.779674545	0.21820196	0.642234129
Hexane, 3,4-dimethyl-	0.107496911	0	0	0	0	0	0	0.106211823	0	0.100740005	0	0.10208338	0	0.136632308	0	0	0	0.097990396
Hexanoic acid	0.110959382	0.114910225	0.10112695	0.11450657	0.088384177	0.106752343	0.087541651	0.084293641	0.065515334	0.028529467	0.109266855	0.102983958	0.078585539	0.159885431	0.122881607	0.096314847	0.072867233	0.094679102
Hexasiloxane, 1,1,3,3,5,5,7,7,9,9,11,11-dodecamethyl- A	0	0	0	0	0	0	0	0	0	0	0	0	0	0	0	0	0	0
Hexyl chloroformate	0	0.040289023	0	0.070015727	0	0	0.040982204	0	0.035650236	0	0	0.024393908	0	0	0.042118703	0	0	0
Hydroxyurea	0	0	0	0	0	0	0	0	0	0	0.555181276	0	0	0	0	0	0	0
Indole	0.021183734	0.077031481	0.04362548	0.091522846	0.068685596	0	0	0.039721727	0.04357524	0.074558713	0.027146353	0.076377971	0.076535156	0.039678128	0.076986618	0.090108076	0.116957072	0.041943024
Isoavocadienofuran	0.078758266	0.050365252	0.197477237	0.063736859	0.106165879	0.134886095	0.074414812	0.031124943	0.14337749	0.038627725	0.160594927	0.097542082	0.101141613	0.1074743	0.146943677	0.098566922	0.033956349	0.103219976
Isopropyl Alcohol	0.038623627	0	0.097625198	0.039062957	0.034936927	0.065099482	0.042045458	0	0	0	0.031957912	0.037928757	0.078692007	0.083232603	0.071836074	0.004005661	0.072615223	0
l-Alanine ethylamide, (S)-	6.191654366	8.162394944	4.146518255	15.64921399	9.479926633	6.907496135	5.781712793	7.852253257	6.066097185	7.810946867	5.950668449	6.50785102	9.550787013	6.36405654	4.51012228	7.218028847	8.296250647	4.701330236
L-Alanine, methyl ester	0	0.909962765	0	0	0	0	0	0	0	0	0	0	0	0	0	0	0	0
L-Lactic acid	0	0.034598996	0	0.032413463	0	0	0.045556135	0.089777834	0	0	0	0	0.033127606	0	0.026299109	0	0	0
Methanethiol	0	0	0	1.323513097	0	0	0	1.003253332	0	0.535951052	0	0.56391167	0.684459326	0	1.214649063	1.205546403	0.617826518	0.612803864
Methyl isocyanide	0	0	0	0.146263781	0	0	0	0	0	0	0.034117202	0.103270824	0.215825072	0	0.08873754	0	0.105132772	0
Methyl stearate	0.23636056	0.216006	0.231873501	0.218710835	0.264835001	0.266372802	0.199800771	0.184389854	0.178043769	0.201891755	0.216253836	0.224551266	0.215566807	0.23096866	0.228059012	0.240297483	0.211299957	0.321611763
Methylamine, N,N-dimethyl-	0	0	0	0	2.182721555	0	0	0	0	0	0	0	0	0	0	0	0	0
N-Benzyl-N-methyl-2-oxo-2-phenylacetamide	0	0	0	0.066034304	0	0.056540751	0	0.069326011	0.082232295	0	0.102981354	0	0	0	0	0.036570286	0.046567639	0
n-Decanoic acid	0.020360506	0.021188507	0.008625456	0.031865046	0.017070361	0.014989337	0.014442046	0	0.009954223	0.006445012	0.008971131	0	0.01059914	0.018955332	0.01882733	0.020447035	0.01219239	0.013279075
N-Dimethylaminomethyl-N-methylformamide	0	0	0	0	0	0	0	0	0	0	0	0	0	0	0	0	0	0
n-Heptadecanol-1	0	0.056617453	0	0.103285345	0.007436754	0.010994131	0	0.003541011	0	0.006854878	0.031164444	0	0.022101107	0.010129577	0.03088973	0	0	0
n-Heptadecanol-1 A	0	0	0.07677887	0.013304163	0.065833142	0	0	0	0.118534209	0	0.046690835	0.038405692	0.007075658	0.059521465	0	0.095264134	0.249238858	0
n-Heptadecanol-1 B	0	0	0.089018421	0.031932581	0.061743721	0	0	0	0.111835068	0	0.05249935	0.085351804	0.078012195	0.048943258	0	0.032578238	0.163835728	0
n-Heptadecanol-1 C	0	0	0.007296108	0	0	0	0	0	0.121620362	0	0.025135216	0.034892419	0.046106623	0	0	0.159486149	0.0092202	0
n-Hexadecanoic acid	4.490174919	4.146089225	4.120488819	3.928404964	5.333218169	5.082870323	4.590805212	2.677345318	2.578501853	3.524377742	4.312374448	4.446551094	3.810385946	3.87220764	4.104796847	4.291102622	3.356391116	4.243351498
n-Hexadecanoic acid A	0	0	0	0	0	0	0	0.0242852	1.979626499	1.54382272	0	0	0.024389904	0.030381404	0	0	0.008977273	0
n-Hexadecanoic acid B	0	0	0	0	0	0	0	1.161683017	0.006694938	0.029462818	0	0	1.119818309	1.195329943	0	0	2.105198982	0
n-Hexylmethylamine	0	0	0	0	0	0	0	0	0	0	0	0	0	0	0	0	0	0
Niacinamide	0.024598602	0.007224263	0.029597434	0.026020947	0.025786497	0.01854925	0.021498517	0.016998814	0.013470234	0	0.02616148	0.018351367	0.017461809	0.022930904	0.012170325	0.038253543	0.011599846	0.077999949
Nitrous oxide	0	0	3.48198942	0	0	0	0	0	3.585775893	0	0	2.598727424	6.258434183	0	2.983894322	0.004559185	0	0
N-Methyl-mercaptoacetamide	0	0	0	0	0	0	0	0	0	0	0	0	0	0	0	0	0	0
Nonanal	0.65141538	0.656066865	0.567624834	0.555004932	0.539138892	0.539122564	0.716057964	0.563217435	0.544103565	0.581016676	0.582587856	0.538321704	0.580190438	0.550209707	0.620191405	0.528030834	0.683409897	0.506004004
1,1-diethoxy-nonane	0	0	0	0.009739325	0.007783374	0.006944476	0.021816699	0	0.02842842	0.019073207	0.022042159	0.004683084	0.024320594	0.014980442	0.018955985	0.027325219	0.027131447	0
Nonanoic acid	0.032525307	0.036399794	0.039670646	0.04377513	0.040175462	0.0248671	0.023039849	0.026498607	0.040126052	0.020643905	0.038100144	0.035435924	0.038357164	0.054377573	0.042782353	0.048580502	0.029534849	0.021201012
n-Pentadecanol	0.055974752	0.104829058	0.05685754	0.25016102	0.064654401	0.15726496	0.045702265	0.097034602	0.099550698	0.191488033	0.047567943	0.057052789	0.184064533	0.121277981	0.057343714	0.053464728	0.13737277	0.169029735
n-Pentadecanol A	0.060016123	0.063890556	0	0	0.057978123	0	0.092311661	0.050898778	0.004182939	0.047855599	0.080450194	0.058646958	0	0	0.076523177	0.066107002	0	0
n-Pentadecanol B	0.006085163	0.010028532	0	0	0.012756927	0	0.070278926	0.003829677	0.049967203	0.004658858	0.127539418	0.01236497	0	0	0.058816016	0.007657791	0	0
n-Tridecan-1-ol	0.111067796	0.207685284	0	0.141180792	0.087016597	0.180142056	0.113624431	0.081800358	0	0.126751586	0.227854445	0	0.083922089	0.141976067	0.201373327	0.065827579	0.080582872	0.243189495
n-Tridecan-1-ol A	0	0	0.22214032	0.074683078	0.162186209	0.027084523	0	0	0.200625595	0	0	0.153878974	0.085887801	0.147050875	0	0.168623404	0.091555807	0
n-Tridecan-1-ol B	0	0	0.215546563	0.090251056	0.158268998	0.028515932	0	0	0.211364022	0	0	0.148806962	0.082733463	0.138673698	0	0.157822527	0.185152046	0
Octadecanal	0	0	0	0.014431715	0.150996518	0	0.030952828	0.035006812	0	0.02198297	0	0	0	0	0	0.1109251	0	0
Octadecanamide	0	0.048641187	0.141881874	0	0.061083185	0	0.038307359	0	0.129465534	0.064546475	0.049202634	0.075511382	0.093512812	0	0.110008139	0.054154977	0.160033531	0.049151568
Octadecanoic acid	2.553624252	2.231899029	2.105709649	1.906459549	2.579377846	3.120668261	2.415475564	2.018218125	2.410059858	2.754614802	2.241228622	1.659400151	2.905730268	2.755065697	2.267935245	2.115534682	2.870614153	2.527958977
Octadecanoic acid B	0	0	0	0	0	0	0	0	0	0	0	0.659447211	0	0	0	0	0	0
Octanal	0.356665434	0.324725683	0.29679845	0.365271168	0.271084249	0.292074522	0.172787207	0.293988264	0	0.31909092	0.096480256	0.147890543	0.301087721	0.243110549	0.3148929	0.240596571	0.304870339	0.251531304
Octanal A	0	0	0	0	0	0	0.133527402	0	0.271451343	0	0.148029087	0.069508329	0	0	0	0	0	0
Octane, 2,3,6,7-tetramethyl-	0	0	0	0	0	0	0.028282599	0.029292672	0	0.057862114	0	0.032610792	0	0	0.035791112	0	0	0.077814437
Octanoic acid	0.029977604	0.023829729	0.034775136	0.024908515	0.019275303	0.031883188	0.018151116	0.026195194	0.028421657	0.018683694	0.020263086	0.029674786	0.00961566	0.04948122	0.046113957	0.030220508	0.021577295	0.021682363
Oleic Acid	1.733102426	1.268426311	1.255409796	1.092566009	1.865923335	1.887899809	1.687225617	1.298758972	1.606830353	1.789590732	1.443276587	1.353318905	1.784567864	1.568153442	1.595516865	1.391624592	2.593472003	1.559757297
Oxacycloheptadec-8-en-2-one, (8Z)-	0	0.018134085	0.013728021	0	0.025212439	0.137658833	0.022369199	0.012911505	0.040698211	0.018565729	0	0	0.042731113	0	0.021848009	0	0.009978591	0.035845395
Palmitoleamide	0.026760741	0.04976467	0.039325505	0.016446721	0.085300835	0.023094035	0.081254188	0.067168251	0.091060034	0.062942409	0.075036255	0.073652546	0.094789639	0.083353052	0.068687507	0.053389724	0.101404046	0.051905947
Palmitoleic acid	0.059781162	0.045808638	0.055960722	0.044676011	0.067690231	0.054278854	0.195617465	0.119404101	0.138649951	0.082604323	0.119833328	0.071637889	0.092602966	0.071052461	0.046472481	0.073858296	0.239216183	0.112240934
Palmitoyl chloride	0.039286686	0.069219829	0.029515747	0.08552436	0	0.106491743	0.110981185	0.042839304	0.037351575	0.040814682	0.040085121	0	0.085432173	0.073699272	0.033779302	0.054942016	0.032595179	0.047117353
Palmitoyl chloride A	0	0.04225179	0.11072625	0	0.121459127	0	0	0	0.099670381	0	0.036763789	0.074580507	0	0	0.054981465	0.05644541	0.019682659	0
Palmitoyl chloride B	0	0.017142116	0.038356662	0	0.052995108	0	0	0	0.031541795	0	0.010544228	0.031343248	0	0	0.024695944	0.02125132	0.004968664	0
Pantolactone	0	0	0.020481069	0.035797127	0.043486329	0.025629392	0	0.012785506	0.060149123	0	0.055005915	0.055199419	0.044337331	0.016686103	0	0.06364639	0	0.040570525
Pentadecanal-	0.094559047	0.216702879	0.058281895	0.126030487	0.195224145	0.086142872	0.100624394	0.069490177	0.110868279	0.147065957	0	0.075231507	0.166765409	0	0	0.028889337	0.12760623	0.032863371
Pentadecanal- A	0.101872508	0	0.165637874	0.203700449	0	0	0	0	0	0	0.097230503	0	0	0.07801514	0.097817124	0	0	0
Pentadecanal- B	0.070732738	0	0.131606465	0.111311329	0	0	0	0	0	0	0.016518832	0	0	0.019802335	0.068873347	0	0	0
Pentadecane	0.005010283	0	0	0.039020023	0.014954421	0.027243311	0	0.005690868	0.022588213	0	0.027529258	0.018710137	0.008833438	0.019836626	0.008779065	0	0.006052476	0.049017892
Pentadecanoic acid	0.042157214	0.033912506	0.030242386	0.028202699	0.04112922	0.024644349	0.044576554	0.039679535	0.060768113	0.047295715	0.036931083	0.037006906	0.044760787	0.044884783	0.033520676	0.047102848	0.060551218	0.040564859
Pentanal	1.611041956	1.622783897	1.565494921	1.547641094	2.876509259	1.352219688	1.360839965	1.326216932	1.354932921	1.492703841	1.484481861	1.489853661	1.512950496	1.405607931	1.523777973	1.370775369	1.348533619	1.240678262
Pentanal A	0	0	0	0	1.553993888	0	0	0	0	0	0	0	0	0	0	0	0	0
Pentanal B	0	0	0	0	0.483390425	0	0	0	0	0	0	0	0	0	0	0	0	0
Pentane, 2-chloro-	0	0	0	0.075693323	0.077451129	0	0	0	0.058167481	0.062509568	0	0	0	0	0	0	0.075493534	0.224448853
Pentane, 2-methoxy-2,4,4-trimethyl-	0.029450682	0.039158276	0.020094978	0.037162079	0	0.026430184	0.02798143	0.013354736	0	0.016713251	0	0.024934543	0	0.076496213	0.051050396	0	0	0
Pentanoic acid	0.016957983	0.013838274	0.008862602	0.006705707	0	0.019977652	0.011083719	0.012776509	0	0.008073006	0.01977277	0.012900435	0.005576443	0.031928979	0.019667334	0.009662224	0.012459443	0.009677301
Pentanoic acid, 4-methyl-2-oxo-, methyl ester	0.081629055	0.098233831	0.145517578	0.16023953	0.142471453	0.104497542	0.076153249	0.095344971	0.117430618	0.071359568	0.138042878	0.11987503	0.103623884	0.195143728	0.114085502	0.150916697	0.100602839	0.119417137
Phenelzine	0	0.035268134	0	0.080631725	0.047003883	0.119640735	0.054963952	0.049970165	0	0.045483493	0	0	0	0	0.046312115	0.061172925	0.06940866	0
Phenol	0.038244622	0.051334238	0.062731468	0.070782	0.059136849	0.044137604	0.037988567	0.04747092	0.064079575	0.04394407	0.067982056	0.058262005	0.056421292	0.095533681	0.057963313	0.067861281	0.058150645	0.066419217
Pilocarpine	0.060179682	0.041737056	0.065569794	0.059284262	0.062675261	0.035056881	0	0.023451963	0.084259753	0.021144404	0.090387689	0.028639339	0.052927672	0.104245221	0.084285278	0.085232144	0.056858994	0.058694989
Propanal	0.232377345	0.497071012	0.601005297	0.489895248	0.488912426	0.273760152	0.205705042	0.300867029	0.420991228	0.207656865	0.640304087	0.425382126	0.469817837	0.442408535	0.409255376	0.24802051	0.337468634	0.094112125
Propanal, 2-methyl-	2.439612224	1.150863391	0.901294654	0.350581778	0.132387109	2.236035224	7.555315129	7.558977572	3.896393248	7.683928228	2.103453178	4.438501305	4.547493428	1.943283904	2.563554893	2.432778206	3.412613134	6.063519912
Propanamide	0.020779146	0.020842763	0.026100943	0.016503779	0.025877592	0.056286783	0.023511951	0.037375093	0.033953492	0	0.052043945	0.0350389	0.022374269	0.030666312	0.016504144	0.054120582	0.049190431	0.081078059
Propanamide, 2-methyl-	0.057063921	0.040895928	0.06450123	0.074339236	0.050703418	0.063609453	0.035804354	0.080993889	0.070380714	0.049534286	0.085433059	0.079951864	0.048037037	0.104633473	0.064808646	0.080628587	0.057834373	0.073513671
Propanamide, N-methyl-2-amino-	0	0	0	0	0	2.093758379	0	0	0	0.020735924	0	0	0	0	0.024764461	0.065199032	0	0
Propanoic acid	0.06856526	0.08577744	0.071304667	0.094333811	0.036899515	0.156984897	0.050493712	0.083680646	0.04207665	0.059969565	0.163977093	0.098024029	0.050444924	0.136012694	0.08610409	0.135295825	0.075990791	0.094143054
Propanoic acid, 2-hydroxy-, methyl ester, (.+/-.)-	0.04351067	0.035184991	0	0	0.028937823	0	0	0	0.08554779	0.089958172	0.037850914	0	0	0	0	0	0.03538768	0.042132619
Propanoic acid, 2-methyl-	0.024708218	0.031773545	0.047115741	0.042889068	0.052785276	0.231458319	0.026659305	0.026260067	0.042097291	0.012456171	0.073992586	0.078486966	0.044500054	0.108511427	0.042750222	0.086962822	0.099123013	0.108112577
Propanoic acid, anhydride	0	0	0	0	0	0	0	0	0	0	0	0.144158957	0.183212706	0	0	0	0	0
Propyne	0	0	0	0	0	0	0	0	0	0	0	0	0	0	0.499047638	0	0	0
Pyrazine, 2-ethyl-5-methyl-	0.020893363	0.012397687	0.006987701	0.012924855	0.011932661	0.012358515	0.031788564	0.037882474	0.038998807	0.038836767	0.024522265	0.024472221	0.025246476	0.008710129	0.03379752	0.011188688	0.00759038	0.023742435
Pyrazine, 3-ethyl-2,5-dimethyl-	0.034030254	0.036143945	0.035108176	0.016204773	0.016301437	0.017461152	0.054361074	0.07528283	0.055017252	0.074176911	0.024510657	0.040808808	0.04149823	0.02104255	0.034923546	0.024087273	0.015130917	0.029377628
Pyrazine, methyl-	0.020643269	0.017384956	0.034843074	0.006184466	0.03441839	0.02302106	0.0227568	0.035027815	0.043657005	0.016151253	0.036049795	0.023299949	0	0.011876011	0.031379316	0.007469898	0	0.012060408
Pyrazine, trimethyl-	0	0	0.010386383	0	0	0.011050773	0.039942441	0.048296288	0.034610646	0.099286921	0	0.006895737	0.04392345	0	0.018598399	0	0.011601079	0.018592192
Pyridine	0.217668012	0.084335675	0.104701071	0.133476347	0.170360713	0.205358428	0.068859884	0.076807282	0.121430186	0.197889141	0.077642135	0	0.059079174	0.073200613	0.203766534	0.082105425	0.086216903	0.145626625
Pyridine, 2-ethyl-	0.053494135	0.045476555	0.052164038	0.040623493	0.037688987	0.051971029	0.042472731	0.032449983	0.046202234	0.043523002	0.041250682	0.038795528	0.042867262	0.075359691	0.050687228	0.01788165	0.041819777	0.064134249
Pyridine, 2-pentyl-	0.107500637	0.114986596	0.141975367	0.12107156	0.141414503	0.119111736	0.096265804	0.062738841	0.116457165	0.073015036	0.138174113	0.1216989	0.116399126	0.140352971	0.079458256	0.124002365	0.123531881	0.138258672
Pyridine, 3-phenyl-	0	0.04512354	0	0	0	0	0	0.037906243	0.068305332	0.034275221	0.020112344	0	0	0	0.048167611	0	0.044698407	0
Pyrrole	0.242944644	0.252027089	0.199749023	0.25408112	0.205070714	0.200891705	0.233352799	0.221901479	0.18707143	0.215608643	0.190986402	0.221410798	0.217859431	0.193734628	0.239809509	0.201867995	0.197906653	0.236261692
sec-Butylamine	0	0	0	0	0	2.01814733	0	0	0	0	1.568510067	0	0	0	0	1.136797245	0	0
Silanol, trimethyl-	0	0.120366575	0	0	0	0	0	0	0	0	0	0	0	0.498575044	0	0	0	0
Succinimide	0.190946434	0.15279456	0.21114516	0.181875422	0.146664127	0.165957839	0.144359315	0.176866166	0.192530949	0.132601868	0.17709292	0.227794941	0.208918773	0.170009674	0.160800588	0.265885158	0.155251212	0.232229532
Tetraborane(10)	0	0	0	0	0	0	0	0	0	0	0	0	0	0	0	0	0	0
Tetracosanal	0.010903097	0.042763894	0.069329246	0.047851127	0.042226184	0.023970209	0.018626994	0	0.024828458	0	0	0.019152229	0.044029226	0.016659435	0.038028276	0.012482823	0.013804678	0
Tetradecanal	0.393624726	0.491335793	0.143153532	0.54540401	0.164270177	0.435016839	0.343540298	0.170834864	0.100841606	0.057225608	0.350413455	0.207930915	0.289985185	0.257744008	0.444587991	0.185459152	0.273433267	0.213144196
Tetradecanal A	0	0	0.391815958	0.216038789	0.450678916	0	0	0.161646152	0.293279076	0.134958051	0.138268502	0.151924499	0.159291467	0.130020237	0	0.209546623	0.266849668	0
Tetradecanal B	0	0	1.093286785	0.342210151	0.877250872	0	0	0.319873398	0.557633857	0.25629478	0.017501266	0.209688918	0.151282216	0.184616911	0	0.512788518	0.399392713	0
Tetradecane	0.016937591	0.043144449	0.035054221	0.016759239	0.052802238	0.023079879	0.012631787	0.024628608	0.034296788	0.01031861	0.014830656	0.029422661	0.035910127	0.017396814	0.022063665	0.013692042	0.029823781	0.057644202
Tetradecanoic acid	0.103450352	0.089787752	0.065127935	0.076898726	0.087687875	0.056645329	0.167317041	0.080030168	0.11404797	0.153882377	0.087699901	0.08767115	0.085546225	0.096291291	0.078483288	0.097133164	0.08023593	0.106523704
Tetramethylammonium chloride	0	0	1.027376047	0	0	0.660045385	0.797275037	0.696224809	0.883600012	0	1.864218913	0.6755738	0	1.435234451	0	0	0.854444086	0.56450697
Tetramethylammonium perchlorate	0	0	1.772019316	0	0	0	0	0	0	3.521866479	0	0	0	0	0	0	0	0.888111387
Thiirane	0.103358696	0.103506351	0.158150607	0.094058906	0	0.114291978	0.102595175	0.128180025	0.06106631	0.043608168	0.175844165	0.161860036	0.048034514	0.093407312	0	0.1119073	0.091932519	0.049581985
trans-1,4-Cyclohexanediol, bis(trifluoroacetate)	0.033297955	0.157683406	0.176306838	0	0.105293828	0.156370453	0.082078998	0.077894958	0.056758941	0.104869187	0.059731487	0.113573197	0.093379298	0.110597784	0.093806174	0	0.103276742	0
trans-2-(2-Pentenyl)furan	0.200509885	0.198052711	0.201152333	0.200298153	0.196628994	0.176951398	0.108199297	0.154640918	0.15330658	0.158633888	0.111030399	0.131223892	0.221598231	0.066275993	0.189836744	0.096240656	0.158213	0.094248515
Tricyclo[5.3.0.0(3,9)]dec-4-ene	0.023762829	0.020999747	0	0.010695705	0	0.027497165	0.020153862	0.017037318	0.008899781	0.010450917	0.007311908	0.016020013	0.009095502	0	0.010690852	0.008646255	0.005975948	0.017701242
Tricyclo[7.1.0.0[1,3]]decane-2-carbaldehyde	0.020780817	0.040997125	0.046527561	0.078725041	0.035459073	0.026737194	0.024680598	0.028175859	0.033740639	0.025639145	0.044398448	0.038542754	0.037381791	0.068474889	0.037956272	0.03480143	0.030654003	0.012425468
Tridecanal	0.182461306	0.228951573	0.162964239	0.36543451	0.253087684	0.189255004	0.147218304	0.155920719	0.125078815	0.153750139	0.12709451	0.136736656	0.125625759	0.302028466	0.144500978	0.193626488	0.150367318	0.153161603
Tridecanal A	0	0	0.061437928	0	0	0.017476112	0	0	0.054278105	0	0.100909627	0.054833034	0.076304413	0.065256524	0.067140815	0	0.058874758	0
Tridecanal B	0	0	0.079836472	0	0	0.025663444	0	0	0.097074072	0	0.104520682	0.01618364	0.01506122	0.057501684	0.005871773	0	0.003235224	0
Tridecane	0.022370118	0	0.028390356	0.045324238	0.037414556	0	0.016309235	0	0.009845769	0	0.036677361	0	0.026071399	0.051079648	0	0.022688817	0.03231829	0.012988439
Undecanal	0.091257213	0.218906537	0.194015331	0.104477324	0.162782671	0.171596047	0.151279557	0.196061614	0.081247281	0.107934059	0.155102428	0.20662445	0.100824	0.158702728	0.171803522	0.158121804	0.218859516	0.15056673
Undecane	0.033930976	0.03803807	0.02695251	0.039786588	0.035637774	0.01174929	0.037602529	0.026754061	0.035368272	0.032171302	0.009439473	0.0332743	0.032381309	0.024778952	0.040914816	0.02266798	0.012694364	0.027535469
Undecanenitrile	0	0	0	0.009038103	0.044463212	0.013722299	0.004558837	0.005696022	0	0	0.0468829	0.025542562	0.039660119	0.019779531	0.034438347	0.009314244	0.016788807	0.007908837
Vinyl butyrate	0.024651485	0.02479111	0.040676867	0.043651927	0.040107935	0.029975616	0.013226257	0.018517284	0.035189521	0.022003352	0.041559436	0.027490972	0.023334967	0.070094712	0.023304418	0.046596661	0.031850281	0.032158874
Z-(13,14-Epoxy)tetradec-11-en-1-ol acetate	0	0.021856466	0.076275281	0.131313116	0.096894065	0	0	0.145641074	0	0.168702878	0	0.118461692	0.109351493	0.158962945	0.196553158	0.199422899	0.09363814	0
Z-(13,14-Epoxy)tetradec-11-en-1-ol acetate A	0.196437751	0.094382518	0.168758364	0.125363789	0.156277717	0.173857037	0.324662989	0.087664362	0.273325684	0.11128289	0.279376579	0.07271167	0.108364252	0.079055958	0.094214566	0.093025679	0.213442586	0.197556095
Z-(13,14-Epoxy)tetradec-11-en-1-ol acetate B	0.055609728	0.014452526	0.053600038	0.026602336	0.042793422	0.032763565	0.063749244	0.020540369	0.064518165	0.016939141	0.044248606	0.01351813	0.017946412	0.016949091	0.017243431	0.02195762	0.039875504	0.109548591
Z,Z,Z-1,4,6,9-Nonadecatetraene	0	0.064303825	0	0.008640862	0	0.055739712	0	0	0	0.033812639	0.039094908	0	0	0.004282803	0.044995203	0.033709845	0	0
Z,Z,Z-4,6,9-Nonadecatriene	0.016283835	0	0.06838717	0.032716134	0.027952055	0.014946045	0.005160087	0.01399198	0.030405399	0.019080437	0.058346076	0	0	0.016293601	0.019015863	0.027736994	0	0
